# Supplementary material for: Mitonuclear Sex Determination? Empirical Evidence from Bivalves
Source: Mol Biol Evol. 2023 Nov 3;40(11):msad240. doi: 10.1093/molbev/msad240 (PMC10653589; doi:10.1093/molbev/msad240)
Supplement: msad240_Supplementary_Data [file msad240_supplementary_data.zip]

Archive with 17 entries (14 files):
- Supplemental Files/
- Supplemental Files/FileS1.tsv
- Supplemental Files/FileS2.csv
- Supplemental Files/FileS3.csv
- Supplemental Files/FileS4.csv
- Supplemental Files/FileS5.csv
- Supplemental Files/FileS6.csv
- Supplemental Tables/
- Supplemental Tables/TableS1.csv
- Supplemental Tables/TableS2.csv
- Supplemental Tables/TableS3.csv
- Supplemental Tables/TableS4.csv
- Supplemental Tables/TableS5.csv
- Supplementary Material.docx
- Supplemental Figures/
- Supplemental Figures/FigureS1.pdf
- Supplemental Figures/FigureS1.png
